# Supplementary material for: Unlocking grass leaf development: foundations for tunable cereal design
Source: New Phytol. 2025 Sep 27;248(4):1655–76. doi: 10.1111/nph.70477 (PMC12529038; doi:10.1111/nph.70477)
Supplement: Supplementary file 1 — Table S1 Representative list of cloned cereal mutants with defects in leaf shape, size, or arrangement. Please note: Wiley is not responsible for the content or functionality of any Supporting Information supplied by the authors. Any queries (other than missing material) should be directed to the New Phytologist Central Office. [file NPH-248-1655-s001.xlsx]

## Sheet: Title Sheet
New Phytologist Supporting Information
Article title:	Unlocking Grass Leaf Development: Foundations for Tunable Cereal Design
Authors:	Trisha McAllister1, Hilde Nelissen2,3*, Josh Strable4*, Annis E. Richardson1*
Article acceptance date: 23 April 2025

## Sheet: Cereal_leaf_mutants
Table S1. Representative list of cloned cereal mutants with defects in leaf shape, size, or arrangement Diverse genes are involved in cereal leaf developmental patterning. (Note this is not a comprehensive list of all cloned cereal leaf mutants).
Mutant Name		Species	Phenotype	Gene ID	Gene Product	Reference
Abaxial bipolar leaf 1	Abl1	rice	Dominant. Abnormal, fused 4th leaves. Aberrant phyllotaxy.	Os02g0738400	Histidine kinase 6	(Tezuka et al. 2024)
abaxial bipolar leaf 2	abl2	rice	Abnormal, fused 4th leaves. Aberrant phyllotaxy.	Os12g0612700	Class III homeodomain leucine zipper (OSHB3)	(Tezuka et al. 2024)
aberrant panicle organization1	apo1	rice	More leaves, delayed floral transition, altered inflorescence development.	Os06g0665400	F-box protein	(Ikeda, Nagasawa, and Nagato 2005; Ikeda et al. 2007)
aberrant phyllotaxy 1	abph1	maize	More, and narrower leaves, decussate phyllotaxy, larger meristems.	Zm00001eb076960	Cytokinin response regulator	(Jackson and Hake 1999)
abnormal vascular bundles / semi-rolled leaf2/ narrow and rolled leaf2	AVB/SRL2/NRL2	rice	Narrower, rolled leaves, with reduced number of veins, and defective abaxial sclerenchymatous cell differentiation. Abnormal tapetum degeneration and microspore development, and the formation of more slender seeds.	Os03g0308200	ATP-dependent Clp protease proteolytic subunit	(Zhao et al. 2016; Ma et al. 2017; X. Liu et al. 2016)
adaxialized leaf 1	adl1	rice	Leaves with epidermal and mesophyll cells with adaxial traits. Strong alleles generate shootless embryos	Os02g0709400	Calpain-like cysteine protease	(Hibara et al. 2009)
auxin response factor 11	arf11	rice	Narrower leaves, upright flag leaf blades, slight reduction in plant height	Os04g0664400	Auxin response factor	(Sakamoto et al. 2013)
big embryo 1	bige1	maize	More, smaller leaves. Shorter plastochron.	Zm00001eb211050	MATE transporter	(Suzuki et al. 2015)
blade on petiole 1/2/3	bop1/2/3	rice	Sheath-less leaves in triple mutants.	Os01g0948900	BTB/POX VIRUS AND ZINC FINGER (POZ) domain and ankyrin repeat protein	(Toriba et al. 2019)
				/ Os11g0141900/ Os12g0138500
broad leaf 1	blf1	barley	Wider leaves	HORVU.MOREX.r3.5HG0485730	Indeterminate domain protein	(Jöst et al. 2016)
broad leaf 13/ high number of tillers1	brl13	barley	Dominant, broader leaves (brl13)/ Recessive, narrower leaves (hnt1)	HORVU2Hr1G098820	Trypsin-like serine/cysteine protease
	/hnt1					(Jöst et al. 2024)
cup-shaped cotyledon1/ no apical meristem 1	cuc/ nam	rice	Wrinkled and fused leaves. Reduced plant height with small and barren panicles and varied floret organs.	Os06g0344900	NAC domain-containing protein	(Chang et al. 2021)
		maize	Leaf fusions and boundary defects.	Zm00001eb138470 (CUC1) Zm00001eb264380 (CUC2) Zm00001eb035180 (CUC3)		(Zhong et al. 2025)
decussate	dec	rice	Decussate phyllotaxy, larger shoot meristem, reduced cytokinin sensitivity.	Os12g0465700	Plant-specific protein unknown function	(Itoh et al. 2012)
drooping leaf 1/2	dl1 (ifa1 in maize)/dl2	maize	Midribless leaves.	Zm00001eb008680 (DL1)	YABBY transcription factor	(Strable et al. 2017)
				Zm00001eb400130 (DL2)
		rice		Os03g0215200		(Ohmori et al. 2011)
dwarf and liguleless	dl1	barley	Liguleless, upright leaf blades. Reduced plant height.	HORVU7Hr1G106960	Arabidopsis thaliana LSH1 and Oryza G1 (ALOG) family protein	(Guo et al. 2022)
eligulum-A	eli-a	barley	Disrupted blade-sheath boundary. Shorter plants with fewer tillers.	HORVU.MOREX.r3.2HG0105830.1	RNaseH-like domain protein	(Okagaki et al. 2018)
Gnarley	Gn1	maize	Reduced internodal length, sinuously curving culm, lack of distinct boundary between blade and sheath, altered sheath morphology.	Zm00001eb117820	KNOX homeodomain transcription factor
						(Foster et al. 1999)
Hairy sheath frayed 1	Hsf1	maize	Semidominant. Ectopic sheath-like prongs of tissue in the leaf blade.	Zm00001eb253970	Histidine kinase	(Muszynski et al. 2020)
indeterminate domain 14 & 15	idd14 &idd15	maize	Decreased leaf blade angle by reducing adaxial sclerenchyma thickness	Zm00001eb314580	Indeterminate domain protein	(D. Liu et al. 2024)
				Zm00001eb037730
increased leaf inclination1	Ili1	maize	Reduced leaf blade angle.	Zm00001eb068900	BHLH transcription factor	(Ren et al. 2020)
Knotted1	Kn1	maize	Dominant mutants have ectopic sheath-like tissue in the leaf blade, forming knots and leaf flaps. Alos have altered vasculature patterns.	Zm00001eb055920	KNOX homeodomain transcription factor
			Recessive knock-outs fail to maintain the meristems.			(Ramirez et al. 2009; Bolduc et al. 2012; Smith et al. 1992)
leaf angle architecture of smart canopy 1 / brassinosteroid synthesis1	lac1/ brs1	maize	Upright upper leaf blades, less erect middle leaf blades and relatively flat lower leaf blades.	Zm00001eb009730	Cytochrome P450
						(Tian et al. 2024)
Lateral floret 1	Lf1	rice	Dominant defects in lateral organ polarity	Os03g0109400	Class III Homeodomain leucine zipper	(Zhang et al. 2017, 2021)
leafbladeless1/ ragged seedling 1	lbl1/	maize	Smaller, radially symmetric, abaxialized leaves	Zm00001eb264310	Suppressor of gene silencing 3 protein	(Timmermans et al. 1998; Nogueira et al. 2007)
	rgd1
liguleless1	lg1	Maize	Liguleless, upright leaf blades	Zm00001eb067740	Squamosa binding protein	(Moreno et al. 1997)
					transcription factor
		Rice
				Os04g0656500		(Lee et al. 2007)
		Wheat
				TraesCS2D01G502900		(Yu 2019)
		sorghum
						(Brant et al. 2021)
				Sb06g031290
				HORVU.MORE X.r3.2HG0202650		(Yang et al. 2022)
		barley
liguleless2	lg2	maize	Liguleless upright leaf blades, diffuse blade-sheath boundary.	Zm00001eb147220	BZIP transcription factor	(Harper and Freeling 1996; Walsh, Waters, and Freeling 1998)
		rice		Os01g0859500 (OsLG2)
				Os05g0443900 (OsLG2L)		(Wang et al. 2021)
Liguleless 3	Lg3	maize	Semi-dominant. Disrupted blade-sheath boundary, upright leaf blades.	Zm00001eb130180	Knotted-like Homeobox protein (KNOX)	(Fowler and Freeling 1996)
Liguleless 4	Lg4	maize	Semi-dominant. Disrupted blade-sheath boundary, upright leaf blades.	Zm00001eb354880	Knotted-like Homeobox protein (KNOX)	(Fowler and Freeling 1996)
Liguleless narrow1	Lgn1	maize	Narrow leaves, with disrupted ligule. Short plants.	Zm00001eb382080	receptor-like serine/threonine protein kinase	(Moon, Candela, and Hake 2013)
rice minute-like1	rml1	rice	Narrow leaves. Reduced growth and defects in the vascular system, reduced plant height, inhibited lateral root growth, reduced seed size, and delayed flowering.	Os11g0168200	Ribosomal large subunit protein L3B	(Zheng et al. 2016)
many noded dwarf 1	mnd1	barley	More leaves, shorter plastochron	HORVU7Hr1G113480	N-acetyltransferase	(Hibara et al. 2021)
many noded dwarf 4	mnd4	barley	More leaves, shorter plastochron	HOR5Hr1G081060	Cytochrome P450	(Hibara et al. 2021)
many noded dwarf 8	mnd8	barley	More leaves, shorter plastochron	HORVU5Hr1G103900	MATE transporter	(Hibara et al. 2021; Guo et al. 2023)
milkweed pod 1	mwp1	maize	Adaxialized sectors in the leaf sheath	Zm00001eb311960	KANADI	(Candela et al. 2008)
narrow and rolled leaf 1	nrl1	rice	Narrower, rolled leaves. Reduced plant height.	Os12g0555600	Cellulose synthase-like protein D4	(Hu et al. 2010)
narrow leafed dwarf 1	nld1	barley	Narrow leaves missing marginal domains, short plant.	HORVU.MOREX.r3.5HG0467090	WUSCHEL-related HOMEOBOX 3 (WOX3) protein	(Yoshikawa et al. 2016)
narrowsheath 1 & 2	ns1&2	maize		Zm00001eb092480	WUSCHEL-related HOMEOBOX 3 (WOX3) protein	(Scanlon, Schneeberger, and Freeling 1996; Nardmann et al. 2004)
				Zm00001eb197430
narrowleaf1	nal1	rice	Narrower, shorter leaves, with a decreased number of longitudinal veins. Shorter plants with altered panicle.	Os04g0615000	Trypsin-like serine/cysteine protease	(Qi et al. 2008)
narrowleaf2 & 3	nal2&3	rice	Narrower curly leaves,	Os11g0102100	WUSCHEL-related HOMEOBOX 3 (WOX3) protein	(Cho et al. 2013)
			open spikelets, narrow grains, more tillers, and fewer lateral roots	Os12g0101600
narrowleaf7	nal7	rice	Curled leaves	Os03g0162000	YUCCA flavin-containing monooxygenase	(Fujino et al. 2008)
narrowleaf8	nal8	rice	Narrower leaves. Reduced spikelet number, and slightly reduced plant height.	Os07g0262200	Prohibitin complex 2α subunit	(Chen et al. 2019)
narrowleaf9	nal9	rice	Narrower, light green leaves. Reduced plant height. Small panicle. Increased tillering	Os03g0411500	TP‐dependent Clp protease proteolytic subunit	(Li et al. 2013)
narrowleaf11	nal11	rice	Narrower leaves. Reduced plant height, thickened culm. Altered panicle. Impaired chloroplast development. Gibberellin (GA) defects.	Os07g0192300	Heat-shock protein	(Wang et al. 2024; Luo et al. 2023)
narrowleaf21	nal21	rice	Shorter, narrower leaves, dwarf, more tillers, fewer leaf veins, reduced cell division and expansion	Os03g0200500	ribosomal subunit RPS3A	(Uzair et al. 2021)
Hoja loca 1	Oja1	maize	Dominant. Tube leaves, altered vein distribution, midrib defects, reduced leaf number, reduced plant height	Zm00001eb350370	AUX/ IAA	(Richardson, Sluis, and Hake 2020)
paired spikelet 1	ps1	wheat	Dominant.	TraesCS1D02G155200	Class III Homeodomain leucine zipper	(Dixon et al. 2022)
			Defects in lateral organ polarity.
phytochrome B1/B2	phyB1/B2	maize	Fewer, smaller leaves, longer plastochron.	Zm00001eb014850	Phytochrome B	(Sheehan et al. 2007; Busche, Hake, and Brunkard 2023)
				Zm00001eb396030
plastochron 1	pla1	rice	More, smaller leaves, shorter plastochron, larger meristem, increased leaf angle, short, abnormal internode elongation	Os10g0403000	Cytochrome P450	(Itoh et al. 1998; Miyoshi et al. 2004)
plastochron 2	pla2	rice	More, smaller leaves, shorter plastochron, larger meristem, irregular blade-sheath boundary in leaf 3, delayed transition to reproductive phase, accelerated leaf maturation, short, abnormal internode elongation	Os01g0907900	MEI2 like RNA binding protein	(Kawakatsu et al. 2006)
plastochron 3	pla3	rice	More, smaller leaves, shorter plastochron, larger meristem, enlarged embryo, seed vivipary, defects in SAM maintenance and aberrant leaf morphology	Os03g0790600	Glutamate carboxypeptidase	(Kawakatsu et al. 2009)
ragged seedling 2	rgd2	maize	Cylindrical leaves, with normal dorsoventrality.	Zm00001eb020470	ARGONAUTE 7	(Douglas et al. 2010)
related to abi3/vp1-like1	ravl1	maize	Smaller leaf blade angle.	Zm00001eb073010	B3 domain containing protein	(Tian et al. 2019)
Rolled leaf 1	Rld1	maize	Dominant, defects in lateral organ polarity	Zm00001eb404260	Class III Homeodomain leucine zipper	(Juarez, Twigg, and Timmermans 2004)
rough sheath 2	rs2	maize	Vascular defects, displacement of the ligule towards the leaf tip, and the presence of knot-like outgrowths	Zm00001eb029300	MYB-related transcription factor	(Schneeberger et al. 1998; Timmermans et al. 1999)
Semidwarf3	Sdw3	maize	Semi-dominant. Enlarged leaf blade angle, reduced plant height	Zm00001eb428490	ACC synthase	(Li et al. 2020)
shallot-like 1	sll1	rice	Extremely inwardly rolled leaves	Os09g0395300	KANADI	(Zhang et al. 2009)
shoot-organisation 1	sho1	rice	More, narrower leaves with shape defects, and random phyllotaxy. Wider shoot meristem. Shorter plant height.	Os04g0509300	DICER	(Nagasaki et al. 2007)
shootless2	shl2	rice	Abnormal leaves.	Os01g0527600	RNA dependent polymerase	(Nagasaki et al. 2007)
shootless4	shl4	rice	Abnormal leaves. Ectopic ligule on abaxial leaf surface when overexpressed.	Os03g0449200	ARGONAUTE 7	(Nagasaki et al. 2007)
terminal ear 1	te1	maize	More, smaller leaves with abnormal phyllotaxy. Shorter plastochron. Pistillate tassel, reduced misshapen SAM, irregular patterns of internode elongation	Zm00001eb144140	MEI2 like RNA binding protein	(Veit et al. 1998)
tillering and dwarf 1	tad1	rice	Twisted leaves, increased tillers and reduced plant height.	Os03g0123300	Cdh1-type activator of APC/C	(Xu et al. 2012)
Truffula	Trf	maize	More, smaller leaves, with midrib defects. Shorter plants. Altered phyllotaxy and shortened plastochron	Zm00001eb408800	Class-B Auxin response factor	(Prigge et al. 2025)
uniculm4	cul4	barley	Displaced blade-sheath boundary. Reduced tillering.	HORVU.MOREX.r3.3HG0319900	BTB/POX VIRUS AND ZINC FINGER (POZ) domain and ankyrin repeat protein	(Tavakol et al. 2015)
viviparous8	vp8	maize	More leaves, shorter plastochron, delayed juvenile to adult transition but no delay in flowering	Zm00001eb060200	glutamate carboxypeptidase	(Evans and Poethig 1997)
Wavy auricle in blade1	Wab1	maize	Dominant. Ectopic auricle in the blade.	Zm00001eb099370	TCP transcription factor	(Hay and Hake 2004)
wide leaf 1	wl1	rice	Wider leaves	Os03g0786400	Cys-2/His-2-type zinc finger protein	(You et al. 2022)
wuschel homeobox 3a	wox3a	maize	Narrower leaves.	Zm00001eb265710	WUSCHEL-related HOMEOBOX 3 (WOX3) protein	(Satterlee et al. 2023)
Zinc finger homeodomain protein 1 & 2	zhd1&2	rice	Decreased leaf blade angle.	Os09g0466400	Zinc finger homeodomain protein	(Xu et al. 2025)
				Os08g0479400
Zinc finger homeodomain protein 1 & 21	Zhd1&21	maize	Decreased leaf blade angle.	Zm00001eb168120	Zinc finger homeodomain protein	(Bertolini et al. 2024)
				Zm00001eb138370

## Sheet: References
References associated with the table:
Bertolini, Edoardo, Mohith Manjunath, Weihao Ge, Matthew D. Murphy, Mirai Inaoka, Christina Fliege, A. Eveland, and Alexander E. Lipka. 2024. “Genomic Prediction of Cereal Crop Architectural Traits Using Models Informed by Gene Regulatory Circuitries from Maize.” Genetics, October. https://doi.org/10.1093/genetics/iyae162.
Bolduc, Nathalie, Alper Yilmaz, Maria Katherine Mejia-Guerra, Kengo Morohashi, Devin O’Connor, Erich Grotewold, and Sarah Hake. 2012. “Unraveling the KNOTTED1 Regulatory Network in Maize Meristems.” Genes & Development 26 (15): 1685–90.
Brant, Eleanor J., Mehmet Cengiz Baloglu, Aalap Parikh, and Fredy Altpeter. 2021. “CRISPR/Cas9 Mediated Targeted Mutagenesis of LIGULELESS-1 in Sorghum Provides a Rapidly Scorable Phenotype by Altering Leaf Inclination Angle.” Biotechnology Journal 16 (11): e2100237.
Busche, Michael, Sarah Hake, and Jacob O. Brunkard. 2023. “Terminal Ear 1 and Phytochromes B1/B2 Regulate Maize Leaf Initiation Independently.” Genetics 223 (2). https://doi.org/10.1093/genetics/iyac182.
Candela, Héctor, Robyn Johnston, Abigail Gerhold, Toshi Foster, and Sarah Hake. 2008. “The Milkweed Pod1 Gene Encodes a KANADI Protein That Is Required for Abaxial/Adaxial Patterning in Maize Leaves.” The Plant Cell 20 (8): 2073–87.
Chang, Zhongyuan, Ruihan Xu, Qian Xun, Jiajun Liu, Tianhui Zhong, Yanfeng Ding, and Chengqiang Ding. 2021. “OsmiR164-Targeted OsNAM, a Boundary Gene, Plays Important Roles in Rice Leaf and Panicle Development.” The Plant Journal: For Cell and Molecular Biology 106 (1): 41–55.
Chen, Ke, Tao Guo, Xin-Min Li, Yi-Bing Yang, Nai-Qian Dong, Chuan-Lin Shi, Wang-Wei Ye, Jun-Xiang Shan, and Hong-Xuan Lin. 2019. “NAL8 Encodes a Prohibitin That Contributes to Leaf and Spikelet Development by Regulating Mitochondria and Chloroplasts Stability in Rice.” BMC Plant Biology 19 (1): 395.
Cho, Sung-Hwan, Soo-Cheul Yoo, Haitao Zhang, Devendra Pandeya, Hee-Jong Koh, Ji-Young Hwang, Gyung-Tae Kim, and Nam-Chon Paek. 2013. “The Rice Narrow Leaf2 and Narrow Leaf3 Loci Encode WUSCHEL-Related Homeobox 3A (OsWOX3A) and Function in Leaf, Spikelet, Tiller and Lateral Root Development.” The New Phytologist 198 (4): 1071–84.
Dixon, Laura E., Marianna Pasquariello, Roshani Badgami, Kara A. Levin, Gernot Poschet, Pei Qin Ng, Simon Orford, et al. 2022. “MicroRNA-Resistant Alleles of HOMEOBOX DOMAIN-2 Modify Inflorescence Branching and Increase Grain Protein Content of Wheat.” Science Advances 8 (19): eabn5907.
Douglas, Ryan N., Dan Wiley, Ananda Sarkar, Nathan Springer, Marja C. P. Timmermans, and Michael J. Scanlon. 2010. “Ragged Seedling2 Encodes an ARGONAUTE7-like Protein Required for Mediolateral Expansion, but Not Dorsiventrality, of Maize Leaves.” The Plant Cell 22 (5): 1441–51.
Evans, M. M. S., and R. S. Poethig. 1997. “The Viviparous8 Mutation Delays Vegetative Phase Change and Accelerates the Rate of Seedling Growth in Maize.” The Plant Journal. https://doi.org/10.1046/j.1365-313X.1997.12040769.x.
Foster, T., J. Yamaguchi, B. C. Wong, B. Veit, and S. Hake. 1999. “Gnarley1 Is a Dominant Mutation in the Knox4 Homeobox Gene Affecting Cell Shape and Identity.” The Plant Cell 11 (7): 1239–52.
Fowler, J. E., and M. Freeling. 1996. “Genetic Analysis of Mutations That Alter Cell Fates in Maize Leaves: Dominant Liguleless Mutations.” Developmental Genetics 18 (3): 198–222.
Fujino, Kenji, Yasuyuki Matsuda, Kenjirou Ozawa, Takeshi Nishimura, Tomokazu Koshiba, Marco W. Fraaije, and Hiroshi Sekiguchi. 2008. “NARROW LEAF 7 Controls Leaf Shape Mediated by Auxin in Rice.” Molecular Genetics and Genomics: MGG 279 (5): 499–507.
Guo, Baojian, Jiang Qi, Dongfang Li, Hongwei Sun, Chao Lyu, Feifei Wang, Juan Zhu, Ganggang Guo, and Rugen Xu. 2022. “Genetic Analysis and Gene Mapping of a Dwarf and Liguleless Mutation in Barley.” The Crop Journal 10 (4): 1094–1102.
Guo, Bao-Jian, Hong-Wei Sun, Jiang Qi, Xin-Yu Huang, Yi Hong, Jian Hou, Chao Lü, et al. 2023. “A Single Nucleotide Substitution in the MATE Transporter Gene Regulates Plastochron and the Many Noded Dwarf Phenotype in Barley (Hordeum Vulgare L.).” Journal of Integrative Agriculture 22 (8): 2295–2305.
Harper, L., and M. Freeling. 1996. “Interactions of Liguleless1 and Liguleless2 Function during Ligule Induction in Maize.” Genetics 144 (4): 1871–82.
Hay, Angela, and Sarah Hake. 2004. “The Dominant Mutant Wavy Auricle in Blade1 Disrupts Patterning in a Lateral Domain of the Maize Leaf.” Plant Physiology 135 (1): 300–308.
Hibara, Ken-Ichiro, Masayuki Miya, Sean Akira Benvenuto, Naoko Hibara-Matsuo, Manaki Mimura, Takanori Yoshikawa, Masaharu Suzuki, Makoto Kusaba, Shin Taketa, and Jun-Ichi Itoh. 2021. “Regulation of the Plastochron by Three Many-Noded Dwarf Genes in Barley.” PLoS Genetics 17 (5): e1009292.
Hibara, Ken-Ichiro, Mari Obara, Emi Hayashida, Masashi Abe, Tsutomu Ishimaru, Hikaru Satoh, Jun-Ichi Itoh, and Yasuo Nagato. 2009. “The ADAXIALIZED LEAF1 Gene Functions in Leaf and Embryonic Pattern Formation in Rice.” Developmental Biology 334 (2): 345–54.
Hu, Jiang, Li Zhu, Dali Zeng, Zhenyu Gao, Longbiao Guo, Yunxia Fang, Guangheng Zhang, et al. 2010. “Identification and Characterization of NARROW AND ROLLED LEAF 1, a Novel Gene Regulating Leaf Morphology and Plant Architecture in Rice.” Plant Molecular Biology 73 (3): 283–92.
Ikeda, Kyoko, Momoyo Ito, Nobuhiro Nagasawa, Junko Kyozuka, and Yasuo Nagato. 2007. “Rice ABERRANT PANICLE ORGANIZATION 1, Encoding an F-Box Protein, Regulates Meristem Fate: APO1 Regulates Meristem Fate in Rice.” The Plant Journal: For Cell and Molecular Biology 51 (6): 1030–40.
Ikeda, Kyoko, Nobuhiro Nagasawa, and Yasuo Nagato. 2005. “ABERRANT PANICLE ORGANIZATION 1 Temporally Regulates Meristem Identity in Rice.” Developmental Biology 282 (2): 349–60.
Itoh, Jun-Ichi, Atsushi Hasegawa, Hidemi Kitano, and Yasuo Nagato. 1998. “A Recessive Heterochronic Mutation, Plastochron1, Shortens the Plastochron and Elongates the Vegetative Phase in Rice.” The Plant Cell 10 (9): 1511.
Itoh, Jun-Ichi, Ken-Ichiro Hibara, Mikiko Kojima, Hitoshi Sakakibara, and Yasuo Nagato. 2012. “Rice DECUSSATE Controls Phyllotaxy by Affecting the Cytokinin Signaling Pathway.” The Plant Journal: For Cell and Molecular Biology 72 (6): 869–81.
Jackson, D., and S. Hake. 1999. “Control of Phyllotaxy in Maize by the Abphyl1 Gene.” Development (Cambridge, England) 126 (2): 315–23.
Jöst, Moritz, Götz Hensel, Christian Kappel, Arnis Druka, Adrien Sicard, Uwe Hohmann, Sebastian Beier, et al. 2016. “The INDETERMINATE DOMAIN Protein BROAD LEAF1 Limits Barley Leaf Width by Restricting Lateral Proliferation.” Current Biology: CB 26 (7): 903–9.
Jöst, Moritz, Ouad Soltani, Christian Kappel, Agnieszka Janiak, Beata Chmielewska, Miriam Szurman-Zubrzycka, Sarah M. McKim, and Michael Lenhard. 2024. “The Gain-of-Function Mutation Blf13 in the Barley Orthologue of the Rice Growth Regulator NARROW LEAF1 Is Associated with Increased Leaf Width.” Journal of Experimental Botany 75 (3): 850–67.
Juarez, Michelle T., Richard W. Twigg, and Marja C. P. Timmermans. 2004. “Specification of Adaxial Cell Fate during Maize Leaf Development.” Development (Cambridge, England) 131 (18): 4533–44.
Kawakatsu, Taiji, Jun-Ichi Itoh, Kazumaru Miyoshi, Nori Kurata, Nena Alvarez, Bruce Veit, and Yasuo Nagato. 2006. “PLASTOCHRON2 Regulates Leaf Initiation and Maturation in Rice.” The Plant Cell 18 (3): 612–25.
Kawakatsu, Taiji, Graziana Taramino, Jun-Ichi Itoh, Justin Allen, Yutaka Sato, Soon-Kwan Hong, Ryan Yule, et al. 2009. “PLASTOCHRON3/GOLIATH Encodes a Glutamate Carboxypeptidase Required for Proper Development in Rice.” The Plant Journal: For Cell and Molecular Biology 58 (6): 1028–40.
Lee, Jinwon, Jong-Jin Park, Song Lim Kim, Jieun Yim, and Gynheung An. 2007. “Mutations in the Rice Liguleless Gene Result in a Complete Loss of the Auricle, Ligule, and Laminar Joint.” Plant Molecular Biology 65 (4): 487–99.
Li, Hongchao, Lijing Wang, Meishan Liu, Zhaobin Dong, Qifang Li, Shulang Fei, Hongtu Xiang, Baoshen Liu, and Weiwei Jin. 2020. “Maize Plant Architecture Is Regulated by the Ethylene Biosynthetic Gene ZmACS7.” Plant Physiology 183 (3): 1184–99.
Li, Wei, Chao Wu, Guocheng Hu, Li Xing, Wenjing Qian, Huamin Si, Zongxiu Sun, Xingchun Wang, Yaping Fu, and Wenzhen Liu. 2013. “Characterization and Fine Mapping of a Novel Rice Narrow Leaf Mutant Nal9.” Journal of Integrative Plant Biology 55 (11): 1016–25.
Liu, Dan, Qiang Ning, Lihong Zhai, Feng Teng, Yunfu Li, Ran Zhao, Qing Xiong, et al. 2024. “Coordinated Control for the Auricle Asymmetric Development by ZmIDD14 and ZmIDD15 Fine-Tune the High-Density Planting Adaption in Maize.” Plant Biotechnology Journal 22 (10): 2675–87.
Liu, Xiaofei, Ming Li, Kai Liu, Ding Tang, Mingfa Sun, Yafei Li, Yi Shen, Guijie Du, and Zhukuan Cheng. 2016. “Semi-Rolled Leaf2 Modulates Rice Leaf Rolling by Regulating Abaxial Side Cell Differentiation.” Journal of Experimental Botany 67 (8): 2139–50.
Luo, Lixin, Yuelan Xie, Sijia Yu, Jing Yang, Sirong Chen, Xi Yuan, Tao Guo, et al. 2023. “The DnaJ Domain-Containing Heat-Shock Protein NAL11 Determines Plant Architecture by Mediating Gibberellin Homeostasis in Rice (Oryza Sativa).” The New Phytologist 237 (6): 2163–79.
Ma, Ling, Xianchun Sang, Ting Zhang, Zhanyang Yu, Yunfeng Li, Fangming Zhao, Zhongwei Wang, et al. 2017. “ABNORMAL VASCULAR BUNDLES Regulates Cell Proliferation and Procambium Cell Establishment during Aerial Organ Development in Rice.” The New Phytologist 213 (1): 275–86.
Miyoshi, Kazumaru, Byung-Ohg Ahn, Taiji Kawakatsu, Yukihiro Ito, Jun-Ichi Itoh, Yasuo Nagato, and Nori Kurata. 2004. “PLASTOCHRON1, a Timekeeper of Leaf Initiation in Rice, Encodes Cytochrome P450.” Proceedings of the National Academy of Sciences of the United States of America 101 (3): 875–80.
Moon, J., Héctor Candela, and S. Hake. 2013. “The Liguleless Narrow Mutation Affects Proximal-Distal Signaling and Leaf Growth.” Development (Cambridge, England) 140 (January): 405–12.
Moreno, M. A., L. C. Harper, R. W. Krueger, S. L. Dellaporta, and M. Freeling. 1997. “Liguleless1 Encodes a Nuclear-Localized Protein Required for Induction of Ligules and Auricles during Maize Leaf Organogenesis.” Genes & Development 11 (5): 616–28.
Muszynski, Michael G., Lindsay Moss-Taylor, Sivanandan Chudalayandi, James Cahill, Angel R. Del Valle-Echevarria, Ignacio Alvarez-Castro, Abby Petefish, et al. 2020. “The Maize Hairy Sheath Frayed1 (Hsf1) Mutation Alters Leaf Patterning through Increased Cytokinin Signaling.” The Plant Cell 32 (5): 1501–18.
Nagasaki, Hiroshi, Jun-Ichi Itoh, Katsunobu Hayashi, Ken-Ichiro Hibara, Namiko Satoh-Nagasawa, Misuzu Nosaka, Motohiro Mukouhata, et al. 2007. “The Small Interfering RNA Production Pathway Is Required for Shoot Meristem Initiation in Rice.” Proceedings of the National Academy of Sciences of the United States of America 104 (37): 14867–71.
Nardmann, Judith, Jiabing Ji, Wolfgang Werr, and Michael J. Scanlon. 2004. “The Maize Duplicate Genes Narrow Sheath1 and Narrow Sheath2 Encode a Conserved Homeobox Gene Function in a Lateral Domain of Shoot Apical Meristems.” Development (Cambridge, England) 131 (12): 2827–39.
Nogueira, Fabio T. S., Shahinez Madi, Daniel H. Chitwood, Michelle T. Juarez, and Marja C. P. Timmermans. 2007. “Two Small Regulatory RNAs Establish Opposing Fates of a Developmental Axis.” Genes & Development 21 (7): 750–55.
Ohmori, Yoshihiro, Taiyo Toriba, Hidemitsu Nakamura, Hiroaki Ichikawa, and Hiro-Yuki Hirano. 2011. “Temporal and Spatial Regulation of DROOPING LEAF Gene Expression That Promotes Midrib Formation in Rice: Regulation OfDLgene Expression in Rice.” The Plant Journal: For Cell and Molecular Biology 65 (1): 77–86.
Okagaki, Ron J., Allison Haaning, Hatice Bilgic, Shane Heinen, Arnis Druka, Micha Bayer, Robbie Waugh, and Gary J. Muehlbauer. 2018. “ELIGULUM-A Regulates Lateral Branch and Leaf Development in Barley.” Plant Physiology 176 (4): 2750–60.
Prigge, Michael J., Nicholas Morffy, Amber de Neve, Whitnie Szutu, María Jazmín Abraham-Juárez, Trisha McAllister, Heather Jones, et al. 2025. “Comparative Mutant Analyses Reveal a Novel Mechanism of ARF Regulation in Land Plants.” Nature Plants 11 (4): 821–35.
Qi, Jing, Qian Qian, Qingyun Bu, Shuyu Li, Qian Chen, Jiaqiang Sun, Wenxing Liang, et al. 2008. “Mutation of the Rice Narrow Leaf1 Gene, Which Encodes a Novel Protein, Affects Vein Patterning and Polar Auxin Transport.” Plant Physiology 147 (4): 1947–59.
Ramirez, Julio, Nathalie Bolduc, Damon Lisch, and Sarah Hake. 2009. “Distal Expression of Knotted1 in Maize Leaves Leads to Reestablishment of Proximal/Distal Patterning and Leaf Dissection.” Plant Physiology 151 (4): 1878–88.
Ren, Zhenzhen, Liancheng Wu, Lixia Ku, Huitao Wang, Haixia Zeng, Huihui Su, Li Wei, et al. 2020. “ZmILI1 Regulates Leaf Angle by Directly Affecting Liguleless1 Expression in Maize.” Plant Biotechnology Journal 18 (4): 881–83.
Richardson, A. E., A. Sluis, and S. Hake. 2020. “TheHoja Loca1Mutant and AUX/IAA Function in Phytomer Development.” BioRxiv. bioRxiv. https://doi.org/10.1101/2020.03.27.012211.
Sakamoto, Tomoaki, Yoichi Morinaka, Yoshiaki Inukai, Hidemi Kitano, and Shozo Fujioka. 2013. “Auxin Signal Transcription Factor Regulates Expression of the Brassinosteroid Receptor Gene in Rice.” The Plant Journal: For Cell and Molecular Biology 73 (4): 676–88.
Satterlee, James W., Lukas J. Evans, Brianne R. Conlon, Phillip Conklin, Jesus Martinez-Gomez, Jeffery R. Yen, Hao Wu, et al. 2023. “A Wox3-Patterning Module Organizes Planar Growth in Grass Leaves and Ligules.” Nature Plants 9 (5): 720–32.
Scanlon, M., R. Schneeberger, and M. Freeling. 1996. “The Maize Mutant Narrow Sheath Fails to Establish Leaf Margin Identity in a Meristematic Domain.” Development (Cambridge, England) 122 (6): 1683–91.
Schneeberger, R., M. Tsiantis, M. Freeling, and J. A. Langdale. 1998. “The Rough Sheath2 Gene Negatively Regulates Homeobox Gene Expression during Maize Leaf Development.” Development (Cambridge, England) 125 (15): 2857–65.
Sheehan, Moira J., Lisa M. Kennedy, Denise E. Costich, and Thomas P. Brutnell. 2007. “Subfunctionalization of PhyB1 and PhyB2 in the Control of Seedling and Mature Plant Traits in Maize.” The Plant Journal: For Cell and Molecular Biology 49 (2): 338–53.
Smith, L. G., B. Greene, B. Veit, and S. Hake. 1992. “A Dominant Mutation in the Maize Homeobox Gene, Knotted-1, Causes Its Ectopic Expression in Leaf Cells with Altered Fates.” Development (Cambridge, England) 116 (1): 21–30.
Strable, Josh, Jason G. Wallace, Erica Unger-Wallace, Sarah Briggs, Peter J. Bradbury, Edward S. Buckler, and Erik Vollbrecht. 2017. “Maize YABBY Genes Drooping Leaf1 and Drooping Leaf2 Regulate Plant Architecture.” The Plant Cell 29 (7): 1622–41.
Suzuki, Masaharu, Yutaka Sato, Shan Wu, B. Kang, and D. McCarty. 2015. “Conserved Functions of the MATE Transporter BIG EMBRYO1 in Regulation of Lateral Organ Size and Initiation Rate.” The Plant Cell 27 (August): 2288–2300.
Tavakol, Elahe, Ron Okagaki, Gabriele Verderio, Vahid Shariati J, Ahmed Hussien, Hatice Bilgic, Mike J. Scanlon, et al. 2015. “The Barley Uniculme4 Gene Encodes a BLADE-ON-PETIOLE-like Protein That Controls Tillering and Leaf Patterning.” Plant Physiology 168 (1): 164–74.
Tezuka, Takumi, Rie Sato, Jun-Ichi Itoh, Toshiki Kobayashi, Tomokazu Watanabe, Kaito Chiba, Haruki Shimizu, et al. 2024. “Adaxial-Abaxial Bipolar Leaf Genes Encode a Putative Cytokinin Receptor and HD-Zip III, and Control the Formation of Ectopic Shoot Meristems in Rice.” Development (Cambridge, England) 151 (16): dev202607.
Tian, Jinge, Chenglong Wang, Fengyi Chen, Wenchao Qin, Hong Yang, Sihang Zhao, Jinliang Xia, et al. 2024. “Maize Smart-Canopy Architecture Enhances Yield at High Densities.” Nature, June. https://doi.org/10.1038/s41586-024-07669-6.
Tian, Jinge, Chenglong Wang, Jinliang Xia, Lishuan Wu, Guanghui Xu, Weihao Wu, Dan Li, et al. 2019. “Teosinte Ligule Allele Narrows Plant Architecture and Enhances High-Density Maize Yields.” Science (New York, N.Y.) 365 (6454): 658–64.
Timmermans, M. C., A. Hudson, P. W. Becraft, and T. Nelson. 1999. “ROUGH SHEATH2: A Myb Protein That Represses Knox Homeobox Genes in Maize Lateral Organ Primordia.” Science (New York, N.Y.) 284 (5411): 151–53.
Timmermans, M. C., N. P. Schultes, J. P. Jankovsky, and T. Nelson. 1998. “Leafbladeless1 Is Required for Dorsoventrality of Lateral Organs in Maize.” Development (Cambridge, England) 125 (15): 2813–23.
Toriba, Taiyo, Hiroki Tokunaga, Toshihide Shiga, Fanyu Nie, Satoshi Naramoto, Eriko Honda, Keisuke Tanaka, Teruaki Taji, Jun-Ichi Itoh, and Junko Kyozuka. 2019. “BLADE-ON-PETIOLE Genes Temporally and Developmentally Regulate the Sheath to Blade Ratio of Rice Leaves.” Nature Communications 10 (1): 619.
Uzair, Muhammad, Haixin Long, Syed Adeel Zafar, Suyash B. Patil, Yan Chun, Lu Li, Jingjing Fang, et al. 2021. “Narrow Leaf21, Encoding Ribosomal Protein RPS3A, Controls Leaf Development in Rice.” Plant Physiology 186 (1): 497–518.
Veit, B., S. P. Briggs, R. J. Schmidt, M. F. Yanofsky, and S. Hake. 1998. “Regulation of Leaf Initiation by the Terminal Ear 1 Gene of Maize.” Nature 393 (6681): 166–68.
Walsh, J., Cynthia A. Waters, and M. Freeling. 1998. “The Maize Gene Liguleless2 Encodes a Basic Leucine Zipper Protein Involved in the Establishment of the Leaf Blade-Sheath Boundary.” Genes & Development 12 (2): 208–18.
Wang, Jie, Weixiong Long, Jintao Pan, Xiaolin Zhang, Lihua Luo, Mingjuan Qian, Wei Chen, et al. 2024. “DNAL7, a New Allele of NAL11, Has Major Pleiotropic Effects on Rice Architecture.” Planta 259 (5): 93.
Wang, Rongna, Chang Liu, Zhina Chen, Shiyong Sun, and Xuelu Wang. 2021. “Oryza Sativa LIGULELESS 2s Determine Lamina Joint Positioning and Differentiation by Inhibiting Auxin Signaling.” The New Phytologist 229 (4): 1832–39.
Xu, Cao, Yonghong Wang, Yanchun Yu, Jingbo Duan, Zhigang Liao, Guosheng Xiong, Xiangbing Meng, Guifu Liu, Qian Qian, and Jiayang Li. 2012. “Degradation of MONOCULM 1 by APC/C(TAD1) Regulates Rice Tillering.” Nature Communications 3 (1): 750.
Xu, Yiru, Heng Zhou, Xiaojiang Wu, Wuyu Cui, Shouling Xu, Xi He, Dan Xiang, Ming Zhou, and Lilan Hong. 2025. “Epidermal Cell Dynamics Regulates Rice Lamina Joint Morphogenesis and Leaf Angle Formation throughOsZHD1andOsZHD2Regulation.” BioRxiv. https://doi.org/10.1101/2025.01.20.633825.
Yang, Shengming, Megan Overlander-Chen, Craig H. Carlson, and Jason D. Fiedler. 2022. “A SQUAMOSA Promoter Binding Protein-like Transcription Factor Controls Crop Ideotype for High Productivity in Barley.” Plant Direct 6 (9): e450.
Yoshikawa, Takanori, Shin-Ya Tanaka, Yuuki Masumoto, Naoya Nobori, Hiroto Ishii, Ken-Ichiro Hibara, Jun-Ichi Itoh, Takatoshi Tanisaka, and Shin Taketa. 2016. “Barley NARROW LEAFED DWARF1 Encoding a WUSCHEL-RELATED HOMEOBOX 3 (WOX3) Regulates the Marginal Development of Lateral Organs.” Breeding Science 66 (3): 416–24.
You, Jing, Wenwen Xiao, Yue Zhou, Wenqiang Shen, Li Ye, Peng Yu, Guoling Yu, et al. 2022. “The APC/CTAD1-WIDE LEAF 1-NARROW LEAF 1 Pathway Controls Leaf Width in Rice.” The Plant Cell 34 (11): 4313–28.
Yu, Yunqing. 2019. “Liguleless1, a Conserved Gene Regulating Leaf Angle and a Target for Yield Improvement in Wheat.” Plant Physiology 181 (August): 4–5.
Zhang, Guang-Heng, Qian Xu, Xu-Dong Zhu, Qian Qian, and Hong-Wei Xue. 2009. “SHALLOT-LIKE1 Is a KANADI Transcription Factor That Modulates Rice Leaf Rolling by Regulating Leaf Abaxial Cell Development.” The Plant Cell 21 (3): 719–35.
Zhang, Ting, Yunfeng Li, Ling Ma, Xianchun Sang, Yinghua Ling, Yantong Wang, Peng Yu, et al. 2017. “LATERAL FLORET 1 Induced the Three-Florets Spikelet in Rice.” Proceedings of the National Academy of Sciences of the United States of America 114 (37): 9984–89.
Zhang, Ting, Jing You, Yi Zhang, Wanyue Yao, Wenbo Chen, Qiannan Duan, Wenwen Xiao, et al. 2021. “LF1 Regulates the Lateral Organs Polarity Development in Rice.” The New Phytologist 231 (3): 1265–77.
Zhao, Shuangshuang, Lei Zhao, Fengxia Liu, Yongzhen Wu, Zuofeng Zhu, Chuanqing Sun, and Lubin Tan. 2016. “NARROW AND ROLLED LEAF 2 Regulates Leaf Shape, Male Fertility, and Seed Size in Rice: NRL2Regulates Leaf and Flower Development in Rice.” Journal of Integrative Plant Biology 58 (12): 983–96.
Zheng, Ming, Yihua Wang, Xi Liu, Juan Sun, Yunlong Wang, Yang Xu, Jia Lv, et al. 2016. “The RICE MINUTE-LIKE1 (RML1) Gene, Encoding a Ribosomal Large Subunit Protein L3B, Regulates Leaf Morphology and Plant Architecture in Rice.” Journal of Experimental Botany 67 (11): 3457–69.
Zhong, Wanshun, Liang Dong, Guangzhong Zhang, Zeyu Li, Quan Wang, David Jackson, and Fang Yang. 2025. “CUC Genes Control Boundary Domains for Shoot Meristem Maintenance and Organ Initiation in Maize.” The New Phytologist, no. nph.70441 (August). https://doi.org/10.1111/nph.70441.
